# Supplementary material for: Beauveria bassiana (Hypocreales: Clavicipitaceae) Volatile Organic Compounds (VOCs) Repel Rhynchophorus ferrugineus (Coleoptera: Dryophthoridae)
Source: J Fungi (Basel). 2022 Aug 11;8(8):843. doi: 10.3390/jof8080843 (PMC9410273; doi:10.3390/jof8080843)
Supplement: Supplementary file 1 [file jof-08-00843-s001.zip]

Archive with 1 entries (1 files):
- jof-1861381-supplementary.pdf
